# Supplementary material for: Absence of the dolichol synthesis gene DHRSX leads to N-glycosylation defects in Lec5 and Lec9 Chinese hamster ovary cells
Source: J Biol Chem. 2024 Oct 10;300(12):107875. doi: 10.1016/j.jbc.2024.107875 (PMC11607601; doi:10.1016/j.jbc.2024.107875)
Supplement: Supplemental Table S2 [file mmc3.xlsx]

## Sheet: Stats
Sample	Assembly	Assembly length	N50	N90	L50	Contigs	Contigs >= 1kb	Contigs >= 5kb	Contigs >= 10kb
GC137236_Pro-5	Flye_polished_racon	2392055444	13782288	1667153	48	3013	2954	2304	1924
GC137237_Lec5	Flye_polished_racon	2351742318	14039095	1803015	47	2119	2077	1679	1458
GC137238_Lec9	Flye_polished_racon	2346898818	13096259	1796527	51	2301	2241	1786	1552
